# Supplementary material for: Endogenous pore-forming protein complex targets acidic glycosphingolipids in lipid rafts to initiate endolysosome regulation
Source: Commun Biol. 2019 Feb 11;2:59. doi: 10.1038/s42003-019-0304-y (PMC6370762; doi:10.1038/s42003-019-0304-y)
Supplement: Supplementary file 2 — Supplementary Data 1 [file 42003_2019_304_MOESM2_ESM.xls]

## Sheet: Figure 1
Figure 1a								Figure 1b
Neuramidinase (U ml-1)	0	0.0625	0.125	0.25	0.5	1.0			Control	PNGase F	O-Glycosidase	PNGase F + O-Glycosidase
IL-1β levels (pg ml-1)	286	218	155	108	145	115		IL-1β levels (pg ml-1)	272	221	154	144
	307	279	279	144	85	45			218	275	189	199
	263	185	109	165	105	95			225	198	325	290
Figure 1e
Concentration (μM)	Sphingomyelin			Gangliosides			Sulfatides
0	234	253	221	245	264	233	227	175	287
0.0625	254	235	206	202	210	187	225	155	201
0.125	190	238	247	154	175	130	203	125	112
0.25	220	216	237	69	38	115	127	34	27
0.5	206	235	195	36	15	105	78	22	41
1	215	214	187	19	25	8	12	26	8

## Sheet: Figure 2
Figure 2e
	Antibody concentrations (μg ml-1)
IL-1β levels (pg ml-1)	0		25		50		100		200
Control Rabbit IgG	258	289	237	268	247	221	231	268	238	265
Anti-BmTFF3 antibody	277	295	218	175	133	121	88	125	45	76

## Sheet: Figure 4
Figure 4c				Figure 4f
	Control	PPMP			Control	siGM3 Synthase	Gangliosides recover
IL-1β levels (pg ml-1)	337	211		IL-1β levels (pg ml-1)	325	217	283
	353	65			296	75	178
	312	121			358	120	347
				Figure 4i
					Control	si GAL3ST1	Sulfatides recover
				IL-1β levels (pg ml-1)	338	286	277
					264	44	175
					362	108	305

## Sheet: Figure 5
Figure 5b				Figure 5h
	Control	Bacterial challenge
IL-1β levels (pg ml-1)	1	5.5		Days after challenge	PPMP	PPMP + Bacteria	βγ-CAT + Bacteria	βγ-CAT + PPMP + Bacteria	Bacteria
	1	9.3		0	0	0	0	0	0
	1	3.8		1	0	1	0		1
				1	0	1	1	1	1
				2	0	0	0	0	1
				2	0	1	0	1	0
				3	0	1	1		1
				3	0	1	0	1	1
				4	0	0	0	0	1
				5	0	1	0	1	1
				6	0	0	0	0	0
			Figure 5i
			log CFU ml-1 (frogs)	Bacteria	PPMP + Bacteria	βγ-CAT + Bacteria	βγ-CAT + PPMP + Bacteria
				5.23	5.89	2.15	6.75
				8.35	4.77	0.67	5.87
				2.14	2.78	0.23	3.21
				4.67	7.87	4.32	1.54
				6.31	5.08	1.75	3.85
				3.88	3.78	1.05	4.23
				4.56	4.78	1.46	3.67
				5.92	5.79	2.04	3.98

## Sheet: Supplementary Figure 1
Supplementary Figure 1a							Supplementary Figure 1b
βγ-CAT (nM)	0	2.5	5	10	20		Concentration (μM)	Trypsin			Chymotrypsin
LDH release (%)	15.45	7.54	25.98	23.88	45.87		0	278	315	221	258	323	285
	18.35	22.89	6.45	17.53	40.25		0.5	254	263	302	274	335	175
	12.45	13.76	16.25	26.35	25.64		1	278	297	235	267	328	224
							1.5	220	288	296	234	276	296
							2	215	265	320	235	273	292
							2.5	243	228	283	187	276	296
Supplementary Figure 1c							Supplementary Figure 1d
PI-PLC (U ml-1)	0	0.3125	0.625	1.25	2.5		Concentration (μM)	Ceramide			Gangliosides			Sphingosine			Cerebrosides			Sulfatides
IL-1β levels (pg ml-1)	278	308	246	332	247		0	289	267	322	308	288	278	321	275	263	288	317	268	321	275	289
	265	331	248	185	295		0.125	257	298	270	148	174	195	258	289	242	288	254	299	175	189	202
	288	205	295	275	225		0.25	289	235	265	45	89	125	302	258	270	243	280	221	33	98	135
							0.5	302	257	273	35	88	42	235	260	291	257	218	299	44	99	57
							1	221	265	249	17	38	57	235	206	277	235	218	288	25	38	65
							2	213	268	279	6	35	19	248	199	263	223	205	267	12	42	16
Supplementary Figure 1e
Heparin (μM)	0	6.25	12.5	25	50	100
IL-1β levels (pg ml-1)	288	264	243	177	195	155
	278	321	299	259	234	198
	307	175	248	311	258	256
Supplementary Figure 1f
Concentration (μM)	GM1			GM2				GM3			GM4			GD1a			GD1b			GD3			GT1b
0	307	282	337	287	332	309		336	325	279	350	282	315	338	302	279	350	279	311	346	308	284	337	298	341
0.03125	285	220	258	276	233	321		255	221	276	210	290	236	288	319	259	288	317	265	256	280	247	290	265	279
0.0625	189	163	200	158	226	218		175	158	201	213	160	177	237	229	189	189	247	239	218	207	185	254	186	269
0.125	150	122	163	175	122	156		132	101	97	167	132	178	205	188	155	195	179	220	165	126	187	219	178	201
0.25	79	87	60	122	78	89		53	68	73	95	63	77	144	103	86	150	121	69	87	118	70	168	125	89
0.5	38	44	62	48	37	76		32	28	60	75	32	45	79	105	54	98	120	58	52	75	48	88	59	118
1	17	38	21	24	28	33		15	32	12	42	23	29	35	53	68	44	29	68	22	39	21	47	32	70

## Sheet: Supplementary Figure 6
Supplementary Figure 6a
βγ-CAT (nM)	0	50	100	200	400	800
LDH release (%)	14.83	6.39	15.89	20.37	24.75	33.25
	10.21	15.45	8.35	8.57	15.34	21.36
	7.58	12.38	11.35	15.38	17.89	37.21
Supplementary Figure 6b
PPMP (μg ml-1)	0	5	10	15	20	25
LDH release (%)	8.32	12.34	22.18	16.87	27.68	25.45
	18.57	6.18	14.98	32.76	12.54	44.78
	4.27	11.89	6.48	7.54	24.89	39.67
